# Supplementary material for: The Discovery of Novel Agents against Staphylococcus aureus by Targeting Sortase A: A Combination of Virtual Screening and Experimental Validation
Source: Pharmaceuticals (Basel). 2023 Dec 29;17(1):0. doi: 10.3390/ph17010058 (PMC11100315; doi:10.3390/ph17010058)
Supplement: Supplementary file 1 [file pharmaceuticals-17-00058-s001.zip]

Archive with 1 entries (1 files):
- pharmaceuticals-2939639_Supplementary.pdf
